# Supplementary material for: Synchronous beta rhythms of frontoparietal networks support only behaviorally relevant representations
Source: eLife. 2016 Nov 14;5:e17822. doi: 10.7554/eLife.17822 (PMC5148609; doi:10.7554/eLife.17822)
Supplement: Figure 5—source data 1. — DOI: http://dx.doi.org/10.7554/eLife.17822.015 [file elife-17822-fig5-data1.xlsx]

## Sheet: Sheet1
SOURCE DATA FOR FIGURE 5
The group averages of Figure 5, along with the corresponding SEM
Area Pair	Epoch	Band	Boundary	Average	SEM
AIP-AIP	Category	delta	Above/Below	0.137116	0.0140582
AIP-AIP	Shift	delta	Above/Below	0.3032	0.0140582
cPFC-cPFC	Category	delta	Above/Below	0.0531809	0.0181047
cPFC-cPFC	Shift	delta	Above/Below	0.192692	0.0181047
lPFC-lPFC	Category	delta	Above/Below	0.0914556	0.0152219
lPFC-lPFC	Shift	delta	Above/Below	0.103987	0.0152219
AIP-cPFC	Category	delta	Above/Below	0.05752	0.0119064
AIP-cPFC	Shift	delta	Above/Below	0.234418	0.0119064
cPFC-lPFC	Category	delta	Above/Below	0.0767809	0.0144234
cPFC-lPFC	Shift	delta	Above/Below	0.14521	0.0144234
AIP-lPFC	Category	delta	Above/Below	0.106256	0.0112071
AIP-lPFC	Shift	delta	Above/Below	0.193608	0.0112071
AIP-AIP	Category	beta	Above/Below	0.237949	0.0140582
AIP-AIP	Shift	beta	Above/Below	0.264925	0.0140582
cPFC-cPFC	Category	beta	Above/Below	0.279644	0.0181047
cPFC-cPFC	Shift	beta	Above/Below	0.152546	0.0181047
lPFC-lPFC	Category	beta	Above/Below	0.0887342	0.0152219
lPFC-lPFC	Shift	beta	Above/Below	0.063602	0.0152219
AIP-cPFC	Category	beta	Above/Below	0.151944	0.0119064
AIP-cPFC	Shift	beta	Above/Below	0.0894323	0.0119064
cPFC-lPFC	Category	beta	Above/Below	0.123697	0.0144234
cPFC-lPFC	Shift	beta	Above/Below	0.0672897	0.0144234
AIP-lPFC	Category	beta	Above/Below	0.0711996	0.0112071
AIP-lPFC	Shift	beta	Above/Below	0.0611727	0.0112071
AIP-AIP	Category	delta	Right/Left	0.00298092	0.0140582
AIP-AIP	Shift	delta	Right/Left	-0.0137273	0.0140582
cPFC-cPFC	Category	delta	Right/Left	0.00192355	0.0181047
cPFC-cPFC	Shift	delta	Right/Left	0.0503972	0.0181047
lPFC-lPFC	Category	delta	Right/Left	0.0295541	0.0152219
lPFC-lPFC	Shift	delta	Right/Left	0.0201512	0.0152219
AIP-cPFC	Category	delta	Right/Left	0.0324569	0.0119064
AIP-cPFC	Shift	delta	Right/Left	0.0456929	0.0119064
cPFC-lPFC	Category	delta	Right/Left	0.0226427	0.0144234
cPFC-lPFC	Shift	delta	Right/Left	0.065057	0.0144234
AIP-lPFC	Category	delta	Right/Left	0.0229873	0.0112071
AIP-lPFC	Shift	delta	Right/Left	0.0599247	0.0112071
AIP-AIP	Category	beta	Right/Left	0.0290728	0.0140582
AIP-AIP	Shift	beta	Right/Left	0.0128697	0.0140582
cPFC-cPFC	Category	beta	Right/Left	0.0505339	0.0181047
cPFC-cPFC	Shift	beta	Right/Left	0.0252839	0.0181047
lPFC-lPFC	Category	beta	Right/Left	0.0151351	0.0152219
lPFC-lPFC	Shift	beta	Right/Left	0.0142439	0.0152219
AIP-cPFC	Category	beta	Right/Left	0.026459	0.0119064
AIP-cPFC	Shift	beta	Right/Left	0.0180487	0.0119064
cPFC-lPFC	Category	beta	Right/Left	0.0207334	0.0144234
cPFC-lPFC	Shift	beta	Right/Left	-0.00235694	0.0144234
AIP-lPFC	Category	beta	Right/Left	0.0129482	0.0112071
AIP-lPFC	Shift	beta	Right/Left	0.00697947	0.0112071
